# Supplementary material for: Methods to maximise recovery of environmental DNA from water samples
Source: PLoS One. 2017 Jun 12;12(6):e0179251. doi: 10.1371/journal.pone.0179251 (PMC5467897; doi:10.1371/journal.pone.0179251)
Supplement: S1 Appendix — (XLSX) [file pone.0179251.s001.xlsx]

## Sheet: Experiment 1 Data
	DNA Copy Number (per 2ul DNA extract)*
eDNA Method	Sample 1	Sample 2	Sample 3
Dneasy-Freeze	3921	8166	16800
DNEasy-Ethanol	6303	10020	10436
Precipitation-Freeze	299	809	376
PowerWater-Freeze	2036	2336	2161
PowerWater-Ethanol	22	6	6
* Average of 3 PCR replicates

## Sheet: Experiment 2A Data
SAMPLES FROM TAP WATER
DNA Extraction-Filter Paper Combination	DNA Copy Number* (per 2ul)
1	10407			Legend:
1	19752			1	DNEasy-CN
1	15734			2	DNEasy-MCE
1	24165			3	DNEasy-PES
1	11985			4	DNEasy-PCTE
5	4640			5	PW-CN
5	6593			6	PW-MCE
5	4892			7	PW-PES
2	15783			8	PW-PCTE
2	23614
2	10973
2	17946
2	12485
6	2028
6	1943
6	3053
6	4760
3	1755
3	1480
3	1485
3	1771
7	6607
7	10177
7	11981
7	12628
4	7306
4	7651
4	5779
4	7724
4	4794
8	3320
8	6622
8	4897
8	2870
8	7295
* Average of 3 PCR replicates

## Sheet: Experiment 2B Data
SAMPLES FROM STREAM WATER
DNA Extraction-Filter Paper Combination	DNA Copy Number* (per 2ul DNA extract)
1	48351			Legend:
1	50340			1	DNEasy-CN
1	49801			2	DNEasy-MCE
2	48523			3	PW-PES
2	35860			4	DNEasy-GF
2	45097			5	PW-GF
3	19023
3	26396
3	18997
4	26479
4	12572
4	17281
5	15838
5	928
5	8532
* Average of 3 PCR replicates

## Sheet: Experiment 3A Data
SAMPLES FROM TAP WATER
Storage Method	Day	DNA Copy Number* (per 2ul DNA extract)
2	Day 2	12937
2	Day 2	13611			Legend:
2	Day 2	13895			1	Room Temperature
3	Day 2	2662			2	Refrigerated
3	Day 2	3048			3	Frozen
3	Day 2	4963
1	Day 3	4424
1	Day 3	5146
1	Day 3	4295
2	Day 3	14023
2	Day 3	11938
2	Day 3	13871
3	Day 3	1876
3	Day 3	1489
3	Day 3	2895
1	Day 5	544
1	Day 5	385
1	Day 5	479
2	Day 5	9093
2	Day 5	6822
2	Day 5	7164
3	Day 5	2309
3	Day 5	2561
3	Day 5	1875
1	Day 7	519
1	Day 7	683
1	Day 7	211
2	Day 7	6172
2	Day 7	6311
2	Day 7	5659
3	Day 7	4293
3	Day 7	2160
3	Day 7	1264
1	Day 10	388
1	Day 10	210
1	Day 10	105
2	Day 10	4706
2	Day 10	2447
2	Day 10	4674
3	Day 10	1815
3	Day 10	2144
3	Day 10	1101
1	Day 14	130
1	Day 14	160
1	Day 14	61
2	Day 14	3050
2	Day 14	973
2	Day 14	568
3	Day 14	1675
3	Day 14	1922
3	Day 14	2687
1	Day 21	46
1	Day 21	48
1	Day 21	60
2	Day 21	331
2	Day 21	350
2	Day 21	443
3	Day 21	1099
3	Day 21	699
3	Day 21	1729
1	Day 28	17
1	Day 28	17
1	Day 28	54
2	Day 28	277
2	Day 28	261
2	Day 28	345
3	Day 28	450
3	Day 28	723
3	Day 28	1553
* Average of 3 PCR replicates

## Sheet: Experiment 3B Data
SAMPLES FROM STREAM WATER
Storage Method	Day	DNA Copy Number* (per 2ul DNA extract)
1	Day 1	938			Legend
1	Day 1	1582			1	Room Temperature
1	Day 1	1203			2	Refrigerated
2	Day 1	1161			3	Frozen
2	Day 1	1446
2	Day 1	516
3	Day 1	1809
3	Day 1	1077
3	Day 1	1443
1	Day 2	303
1	Day 2	252
1	Day 2	323
2	Day 2	507
2	Day 2	576
2	Day 2	617
3	Day 2	210
3	Day 2	394
3	Day 2	269
* Average of 3 PCR replicates
