# Supplementary material for: Methods to maximise recovery of environmental DNA from water samples
Source: PLoS One. 2017 Jun 12;12(6):e0179251. doi: 10.1371/journal.pone.0179251 (PMC5467897; doi:10.1371/journal.pone.0179251)
Supplement: S1 Table — (XLSX) [file pone.0179251.s002.xlsx]

## Sheet: Sheet1
S1 Table. Product details of filter papers used in the experimenty
Manufacturer	Filter Paper Type	Pore Size	Diameter	Product No.	Price (per pack of 100)
					US$ / AU$
Sartorius	Cellulose Nitrate (CN)	0.8 µm	47mm	11304-47-N	44 / 58
Merck	Mixed Cellulose Esters (MCE)	0.8 µm	47mm	AAWP 04700	121 / 158
Sterlitech	Polyethersulfone (PES)	0.8 µm	47mm	PES0847100	121 / 158
Merck	Polycarbonate track-etched (PCTE) Isopore membrane filters	0.8 µm	47mm	ATTP04700	80 / 104
Sterlitech	Glass fibre filter papers	0.8 µm	47mm	GA2004750	34 / 44
					(pack of 50)
Sartorius	Cellulose Nitrate (CN) membrane filter	1.2 um	47 mm	11303-47-N	44 / 57
Microscience	Mixed Cellulose Ester (MCE) Membrane	1.2 um	47 mm	E12WP04700	206 / 269
Microscience	PES membrane filter	1.2 um	47 mm	S12SP04700	191 / 249
Microscience	Glass fibre	1.2 um	47 mm	MSGC 47mm	25 / 32
Conversion rate: 1AUD = .7661 USD Reserve Bank of Australia Exchange rate for 10 Nov 2016
