# Supplementary material for: Methods to maximise recovery of environmental DNA from water samples
Source: PLoS One. 2017 Jun 12;12(6):e0179251. doi: 10.1371/journal.pone.0179251 (PMC5467897; doi:10.1371/journal.pone.0179251)
Supplement: S2 Table — (XLSX) [file pone.0179251.s003.xlsx]

## Sheet: Sheet1
S2 Table. Multiple Pairwise Comparisons of eDNA methods using Tukey’s HSD for Experiment 1: DNA capture, preservation and extraction
Dependent Variable: Lg10CopyNumber
	(I) eDNA Method	(J) eDNA Method	Mean Difference (I-J)	Std. Error	Sig.	95% Confidence Interval
						Lower Bound	Upper Bound
Tukey HSD	DNeasy-Freeze	DNeasy-Ethanol	-0.02941	0.19076	1	-0.6572	0.5984
		Precipitation Method-Freeze	1.25730*	0.19076	0	0.6295	1.8851
		PW-Freeze	0.57294	0.19076	0.078	-0.0549	1.2007
		PW-Ethanol	2.94400*	0.19076	0	2.3162	3.5718
	DNeasy-Ethanol	DNeasy-Freeze	0.02941	0.19076	1	-0.5984	0.6572
		Precipitation Method-Freeze	1.28671*	0.19076	0	0.6589	1.9145
		PW-Freeze	0.60235	0.19076	0.061	-0.0254	1.2301
		PW-Ethanol	2.97341*	0.19076	0	2.3456	3.6012
	Precipitation Method-Freeze	DNeasy-Freeze	-1.25730*	0.19076	0	-1.8851	-0.6295
		DNeasy-Ethanol	-1.28671*	0.19076	0	-1.9145	-0.6589
		PW-Freeze	-.68437*	0.19076	0.032	-1.3122	-0.0566
		PW-Ethanol	1.68669*	0.19076	0	1.0589	2.3145
	PW-Freeze	DNeasy-Freeze	-0.57294	0.19076	0.078	-1.2007	0.0549
		DNeasy-Ethanol	-0.60235	0.19076	0.061	-1.2301	0.0254
		Precipitation Method-Freeze	.68437*	0.19076	0.032	0.0566	1.3122
		PW-Ethanol	2.37106*	0.19076	0	1.7433	2.9989
	PW-Ethanol	DNeasy-Freeze	-2.94400*	0.19076	0	-3.5718	-2.3162
		DNeasy-Ethanol	-2.97341*	0.19076	0	-3.6012	-2.3456
		Precipitation Method-Freeze	-1.68669*	0.19076	0	-2.3145	-1.0589
		PW-Freeze	-2.37106*	0.19076	0	-2.9989	-1.7433
*. The mean difference is significant at the 0.05 level.
