# Supplementary material for: Methods to maximise recovery of environmental DNA from water samples
Source: PLoS One. 2017 Jun 12;12(6):e0179251. doi: 10.1371/journal.pone.0179251 (PMC5467897; doi:10.1371/journal.pone.0179251)
Supplement: S3 Table — (XLSX) [file pone.0179251.s004.xlsx]

## Sheet: Sheet1
Table S3. Multiple Pairwise Comparisons of the simple main effects for DNA Extraction kit for Experiment 2A: Comparison of different combinations of filter paper and extraction method using water samples from aquaria with tap water
Dependent Variable: DNA Copy Number
Filter Paper	(I) Extraction Kit	(J) Extraction Kit	Mean Difference (I-J)	Std. Error	Sig.b	95% Confidence Interval for Differenceb
						Lower Bound	Upper Bound
CN	DNEasy	PowerWater	10613.000*	2678.72	0	5156.63	16069.4
	PowerWater	DNEasy	-10613.000*	2678.72	0	-16069.4	-5156.63
MCE	DNEasy	PowerWater	10524.000*	2678.72	0	5067.63	15980.4
	PowerWater	DNEasy	-10524.000*	2678.72	0	-15980.4	-5067.63
PES	DNEasy	PowerWater	-10808.600*	2678.72	0	-16265	-5352.23
	PowerWater	DNEasy	10808.600*	2678.72	0	5352.23	16265
PCTE	DNEasy	PowerWater	1650	2678.72	0.542	-3806.37	7106.37
	PowerWater	DNEasy	-1650	2678.72	0.542	-7106.37	3806.37
Based on estimated marginal means
*. The mean difference is significant at the .05 level.
b. Adjustment for multiple comparisons: Bonferroni.
