# Supplementary material for: Methods to maximise recovery of environmental DNA from water samples
Source: PLoS One. 2017 Jun 12;12(6):e0179251. doi: 10.1371/journal.pone.0179251 (PMC5467897; doi:10.1371/journal.pone.0179251)
Supplement: S4 Table — (XLSX) [file pone.0179251.s005.xlsx]

## Sheet: Sheet1
Table S4. Multiple Pairwise Comparisons of the simple main effects of filter paper for Experiment 2A: Comparison of different combinations of filter paper and extraction method using water samples from aquaria with tap water
Dependent Variable: DNA Copy Number
Extraction Kit	(I) Filter Paper	(J) Filter Paper	Mean Difference (I-J)	Std. Error	Sig.b	95% Confidence Interval for Differenceb
						Lower Bound	Upper Bound
DNEasy	CN	MCE	248.4	2678.72	1	-7285.07	7781.87
		PES	14619.000*	2678.72	0	7085.53	22152.5
		PCTE	9757.800*	2678.72	0.006	2224.33	17291.3
	MCE	CN	-248.4	2678.72	1	-7781.87	7285.07
		PES	14370.600*	2678.72	0	6837.13	21904.1
		PCTE	9509.400*	2678.72	0.007	1975.93	17042.9
	PES	CN	-14619.000*	2678.72	0	-22152.5	-7085.53
		MCE	-14370.600*	2678.72	0	-21904.1	-6837.13
		PCTE	-4861.2	2678.72	0.474	-12394.7	2672.27
	PCTE	CN	-9757.800*	2678.72	0.006	-17291.3	-2224.33
		MCE	-9509.400*	2678.72	0.007	-17042.9	-1975.93
		PES	4861.2	2678.72	0.474	-2672.27	12394.7
Power	CN	MCE	159.4	2678.72	1	-7374.07	7692.87
Water		PES	-6802.6	2678.72	0.097	-14336.1	730.874
		PCTE	794.8	2678.72	1	-6738.67	8328.27
	MCE	CN	-159.4	2678.72	1	-7692.87	7374.07
		PES	-6962	2678.72	0.084	-14495.5	571.474
		PCTE	635.4	2678.72	1	-6898.07	8168.87
	PES	CN	6802.6	2678.72	0.097	-730.874	14336.1
		MCE	6962	2678.72	0.084	-571.474	14495.5
		PCTE	7597.400*	2678.72	0.047	63.926	15130.9
	PCTE	CN	-794.8	2678.72	1	-8328.27	6738.67
		MCE	-635.4	2678.72	1	-8168.87	6898.07
		PES	-7597.400*	2678.72	0.047	-15130.9	-63.926
Based on estimated marginal means
*. The mean difference is significant at the .05 level.
b. Adjustment for multiple comparisons: Bonferroni.
