# Supplementary material for: Methods to maximise recovery of environmental DNA from water samples
Source: PLoS One. 2017 Jun 12;12(6):e0179251. doi: 10.1371/journal.pone.0179251 (PMC5467897; doi:10.1371/journal.pone.0179251)
Supplement: S5 Table — (XLSX) [file pone.0179251.s006.xlsx]

## Sheet: Sheet1
Table S5. Multiple Pairwise Comparisons of the simple main effects of time for Experiment 3A: Effect of storage method and time on eDNA concentration of water samples from aquaria with tap water
Measure: CopyNumber
(I) factor1time	(J) factor1time	Mean Difference (I-J)	Std. Error	Sig.c	95% Confidence Interval for Differencec
					Lower Bound	Upper Bound
Day 2	Day 3	0.008	0.027	0.804	-0.108	0.123
	Day 5	.247*	0.047	0.034	0.045	0.449
	Day 7	.348*	0.021	0.004	0.257	0.439
	Day 10	.553*	0.097	0.029	0.136	0.969
	Day 14	1.054*	0.224	0.042	0.088	2.02
	Day 21	1.559*	0.031	0	1.424	1.695
	Day 28	1.664*	0.033	0	1.524	1.804
Day 3	Day 5	.996*	0.066	0.004	0.712	1.28
	Day 7	1.039*	0.136	0.017	0.454	1.623
	Day 10	1.353*	0.161	0.014	0.659	2.046
	Day 14	1.629*	0.11	0.004	1.158	2.1
	Day 21	1.956*	0.052	0.001	1.731	2.182
	Day 28	2.266*	0.184	0.006	1.476	3.055
Day 5	Day 3	-.996*	0.066	0.004	-1.28	-0.712
	Day 7	0.043	0.175	0.831	-0.71	0.795
	Day 10	0.356	0.155	0.148	-0.311	1.024
	Day 14	0.633	0.148	0.051	-0.006	1.271
	Day 21	.960*	0.057	0.003	0.716	1.203
	Day 28	1.269*	0.166	0.017	0.553	1.986
Day 7	Day 3	-1.039*	0.136	0.017	-1.623	-0.454
	Day 5	-0.043	0.175	0.831	-0.795	0.71
	Day 10	0.314	0.112	0.106	-0.166	0.794
	Day 14	.590*	0.027	0.002	0.474	0.706
	Day 21	.917*	0.188	0.039	0.109	1.725
	Day 28	1.227	0.319	0.062	-0.147	2.601
Day 10	Day 3	-1.353*	0.161	0.014	-2.046	-0.659
	Day 5	-0.356	0.155	0.148	-1.024	0.311
	Day 7	-0.314	0.112	0.106	-0.794	0.166
	Day 14	0.276	0.105	0.119	-0.175	0.728
	Day 21	0.603	0.198	0.093	-0.249	1.456
	Day 28	0.913	0.321	0.105	-0.47	2.296
Day 14	Day 3	-1.629*	0.11	0.004	-2.1	-1.158
	Day 5	-0.633	0.148	0.051	-1.271	0.006
	Day 7	-.590*	0.027	0.002	-0.706	-0.474
	Day 10	-0.276	0.105	0.119	-0.728	0.175
	Day 21	0.327	0.161	0.18	-0.367	1.021
	Day 28	0.637	0.293	0.162	-0.624	1.898
Day 21	Day 3	-1.956*	0.052	0.001	-2.182	-1.731
	Day 5	-.960*	0.057	0.003	-1.203	-0.716
	Day 7	-.917*	0.188	0.039	-1.725	-0.109
	Day 10	-0.603	0.198	0.093	-1.456	0.249
	Day 14	-0.327	0.161	0.18	-1.021	0.367
	Day 28	0.31	0.132	0.144	-0.258	0.878
Day 28	Day 3	-2.266*	0.184	0.006	-3.055	-1.476
	Day 5	-1.269*	0.166	0.017	-1.986	-0.553
	Day 7	-1.227	0.319	0.062	-2.601	0.147
	Day 10	-0.913	0.321	0.105	-2.296	0.47
	Day 14	-0.637	0.293	0.162	-1.898	0.624
	Day 21	-0.31	0.132	0.144	-0.878	0.258
Based on estimated marginal means
*. The mean difference is significant at the .05 level.
a. Storage Method = Room Temperature
c. Adjustment for multiple comparisons: Least Significant Difference (equivalent to no adjustments).
