# Supplementary material for: Methods to maximise recovery of environmental DNA from water samples
Source: PLoS One. 2017 Jun 12;12(6):e0179251. doi: 10.1371/journal.pone.0179251 (PMC5467897; doi:10.1371/journal.pone.0179251)
Supplement: S6 Table — (XLSX) [file pone.0179251.s007.xlsx]

## Sheet: Sheet1
Table S6. Multiple Pairwise Comparisons of the simple main effects of storage method for Experiment 3A: Effect of storage method and time on eDNA concentration of water samples from aquaria with tap water
Multiple Comparisons
(I) Storage Method	(J) Storage Method	Mean Difference (I-J)	Std. Error	Sig.	95% Confidence Interval
					Lower Bound	Upper Bound
Room Temperature	Refrigerated	-1.1565*	0.17807	0.002	-1.7028	-0.6101
	Frozen	-.7317*	0.17807	0.015	-1.2781	-0.1853
Refrigerated	Room Temperature	1.1565*	0.17807	0.002	0.6101	1.7028
	Frozen	0.4248	0.17807	0.118	-0.1216	0.9711
Frozen	Room Temperature	.7317*	0.17807	0.015	0.1853	1.2781
	Refrigerated	-0.4248	0.17807	0.118	-0.9711	0.1216
Based on observed means.
The error term is Mean Square(Error) = .048.
*. The mean difference is significant at the .05 level.
